# Supplementary material for: Uncovering the Fecal Bacterial Communities of Sympatric Sika Deer (Cervus nippon) and Wapiti (Cervus canadensis)
Source: Animals (Basel). 2022 Sep 18;12(18):2468. doi: 10.3390/ani12182468 (PMC9495088; doi:10.3390/ani12182468)
Supplement: Supplementary file 1 [file animals-12-02468-s001.zip]

Archive with 1 entries (1 files):
- animals-1845514-supplementary.pdf
